# Supplementary material for: Inhibitory Potential of New Phenolic Hydrazide-Hydrazones with a Decoy Substrate Fragment towards Laccase from a Phytopathogenic Fungus: SAR and Molecular Docking Studies
Source: Int J Mol Sci. 2021 Nov 14;22(22):12307. doi: 10.3390/ijms222212307 (PMC8617976; doi:10.3390/ijms222212307)
Supplement: Supplementary file 1 [file ijms-22-12307-s001.zip]

Archive with 1 entries (1 files):
- ijms-1463750-supplementary.pdf
